# Supplementary material for: Influence of Disease Modifying Treatment, Severe Acute Respiratory Syndrome Coronavirus 2 Variants and Vaccination on Coronavirus Disease 2019 Risk and Outcome in Multiple Sclerosis and Neuromyelitis Optica
Source: J Clin Med. 2023 Aug 25;12(17):5551. doi: 10.3390/jcm12175551 (PMC10488002; doi:10.3390/jcm12175551)
Supplement: Supplementary file 1 [file jcm-12-05551-s001.zip]

Archive with 1 entries (1 files):
- jcm-2567945-supplementary.pdf
